# Supplementary material for: Novel Crown Ether-Functionalized Fusidic Acid Butyl Ester: Synthesis, Biological Evaluation, In Silico ADMET, and Molecular Docking Studies
Source: Molecules. 2025 May 2;30(9):2033. doi: 10.3390/molecules30092033 (PMC12073497; doi:10.3390/molecules30092033)
Supplement: Supplementary file 1 [file molecules-30-02033-s001.zip]

Archive with 1 entries (1 files):
- molecules-3587456-supplementary.pdf
